# Supplementary material for: Discovery of Pyrazole-Based Positron Emission Tomography Agent that Maps Histone Deacetylase 6 (HDAC6) in the Nonhuman Primate Brain
Source: J Med Chem. 2025 Oct 21;68(21):23375–88. doi: 10.1021/acs.jmedchem.5c02216 (PMC12621258; doi:10.1021/acs.jmedchem.5c02216)
Supplement: Supplementary file 2 [file jm5c02216_si_002.csv]

Compound	Smiles	IC50 for hHDAC6 (nM)
8	CC1=NN(CC2=CC=C(C(NO)=O)C=C2)C(C3=CC=C(F)N=C3)=C1	5.2
16a	CC1=NN(CC2=CC=C(C(NO)=O)C=C2)C(C3=CC=CC(F)=N3)=C1	2.7
16b	CC1=NN(CC2=CC=C(C(NO)=O)C=C2)C(C3=CC=NC(F)=C3)=C1	5.6
16c	CC1=NN(CC2=CC=C(C(NO)=O)C=C2)C(C3=CC=CN=C3F)=C1	7.4
1	CC1=NN(CC2=CC=C(C(NO)=O)C=C2)C(C3=CC=C(F)C=C3)=C1	4.3
